# Supplementary material for: Benzodiazole-Based Covalent Organic Frameworks for Enhanced Photocatalytic Dehalogenation of Phenacyl Bromide Derivatives
Source: Polymers (Basel). 2024 Sep 12;16(18):2578. doi: 10.3390/polym16182578 (PMC11435578; doi:10.3390/polym16182578)
Supplement: Supplementary file 1 [file polymers-16-02578-s001.zip]

Archive with 1 entries (1 files):
- polymers-3146147-supplementary.pdf
